# Supplementary material for: A new profiling approach for DNA sequences based on the nucleotides' physicochemical features for accurate analysis of SARS-CoV-2 genomes
Source: BMC Genomics. 2023 May 18;24:266. doi: 10.1186/s12864-023-09373-7 (PMC10193333; doi:10.1186/s12864-023-09373-7)
Supplement: Supplementary file 2 — Additional file 2. [file 12864_2023_9373_MOESM2_ESM.txt]

HCoV-229E:	AB691764, AB691766, AF304460, JQ410000, JX503060
HCoV-HKU1:	AY597011, AY884001, DQ339101, DQ415896, DQ415897
HCoV-NL63:	AY518894, AY567487, DQ445911, DQ445912, JQ765563
HCoV-OC43:	KX538964, KX538965, KX538966, KX538967, KX538968
MERS-CoV:	MG987420, MG987421, MH029552, MH259485, MH259486
SARS-COV:	AY545914, AY545916, AY545917, AY545918, AY545919
SARS-COV-2:	NC_045512, ON458924, ON458932, ON458934, ON458935
