# Supplementary material for: A new profiling approach for DNA sequences based on the nucleotides' physicochemical features for accurate analysis of SARS-CoV-2 genomes
Source: BMC Genomics. 2023 May 18;24:266. doi: 10.1186/s12864-023-09373-7 (PMC10193333; doi:10.1186/s12864-023-09373-7)
Supplement: Supplementary file 3 — Additional file 3. [file 12864_2023_9373_MOESM3_ESM.txt]

SARS-COV-2:	NC_045512, ON458924, ON458932, ON458934, ON458935, ON458936, ON458937, ON458938, ON458939, ON458940, ON458941, ON458942, ON458943, ON458944, ON458945, ON459426, ON459428, ON459431, ON459438, ON459439, ON459440, ON459440, ON459441, ON459444, ON459445, ON459447, ON459449, ON459451, ON459452, ON459453, ON459454, ON462561, ON462562, ON462563, ON462564, ON462566, ON462567, ON462568, ON462569, ON462570, ON462571, ON462572, ON462573, ON462574, ON462575, ON462576
